# Supplementary material for: 3,5 Diiodo-L-Thyronine (T2) Does Not Prevent Hepatic Steatosis or Insulin Resistance in Fat-Fed Sprague Dawley Rats
Source: PLoS One. 2015 Oct 20;10(10):e0140837. doi: 10.1371/journal.pone.0140837 (PMC4618341; doi:10.1371/journal.pone.0140837)
Supplement: S1 Dataset — (XLSX) [file pone.0140837.s001.xlsx]

## Sheet: Figure 1
	Fig 1A: Glucose timecourses (Clamp)																								Fig 1B: GINF timecourses
	Time	Vehicle											Time	T2											Time	Vehicle											Time	T2
	0	107.6	109.7	103.6	99	118.2	109	99.7	102				0	108	103.4	101.4	110.4	114.1	104	119	115	110	106.5		10	25.5161	22.348	23.5281	24.1205	21.356	20.8107	24.7408	21.6897				10	22.8072	23.863	22.8857	21.842	20.926	21.7944	19.0269	21.7577	26.9067	22.7474
	10	131	107	100.4	161	131	107	102	101				10	108	112.8	99	143.9	137	111	94.5	114	106	240		20	23.6024	22.348	23.5281	21.1055	19.7543	20.8107	24.7408	21.6897				20	22.8072	23.863	22.8857	19.1118	19.3565	21.7944	19.0269	21.7577	26.9067	22.7474
	20	114	85	132	155	110	112	98.9	95.9				20	82	94	104	107	125	104	109	118	110	96		30	23.6024	27.935		18.6934	20.8221	20.8107	18.5556	17.3518				30	28.509	29.8288	22.8857	20.2039	19.3565	14.5296	25.3692	21.7577	23.5434	22.7474
	30	102	102	127	148	111	109	168	157				30	92	92	112	90	130	187	121	110	132	62		40	26.7919	27.935	23.5281	15.6783	20.8221	24.9728	21.6482	19.2109				40	30.7898	35.7945	22.8857	22.9341	15.6945	21.7944	31.7115	21.7577	30.27	22.7474
	40	96	119	113	125	116	86.4	101	83.2				40	104	107	123	95	120	119	87	106	95	84		50	29.3436		23.5281	15.6783	20.8221	31.216	24.7408	21.07				50	30.7898	35.7945		23.4802	15.6945	21.7944	31.7115	21.7577	30.27	25.5908
	50	105		105	109	119	63.3	87.5	87.1				50	109	113		101	94	114	89.8	102	104.5	84		60	31.2573	27.3763	23.5281	17.4874	20.2882	31.216	24.7408	24.1686				60	30.7898	35.7945	21.7414	23.4802	20.926	21.7944	31.7115		32.2881	31.2776
	60	100	92	94	108	107	92.4	97.4	86.9				60	108	124	106	104	97	107	104	108	95	104		75	31.2573	29.0524	24.7045	17.4874	20.2882	31.216	25.3594	26.6474				75	30.7898		21.7414	23.4802	24.0649	21.7944	31.7115	21.7577	34.3061	31.2776
	75	118	92	98	98	103	96.1	95.4	70.6				75	105	130	92	98	111	88.9	95.7		99.4	129		90	29.9815	29.6111	24.7045	18.0904	20.2882	31.216	27.2149	26.6474				90	30.7898		22.8857	23.4802	23.5417	25.4268	34.8826	21.7577	34.3061	28.4342
	90	101	104	105	105	103	95.8	89.2	102				90	115	86	110	106	105	94.3	106	101	93	124		100	30.6194	29.6111	24.7045	18.0904	20.2882	31.216	29.0705	24.7883				100	30.7898	35.7945	22.3136	23.4802	26.1575	27.6063	34.8826	21.7577	34.9787	25.5908
	100	101	106	111	101	108	96	83.4	97.5				100	114	104	110	109.8	94	94.7	110	102	85.6	128		110	30.6194	29.6111	24.1163	18.0904	20.2882	32.6034	29.0705	24.7883				110	30.7898	35.198	22.3136	23.4802	28.7732	29.0592	34.8826	21.7577	36.9967	28.4342
	110	93	112	101	93	132	85.8	86.2	104				110	106	116	96	103.7	97	104	96.7	110	84.4	88		120	31.2573	29.6111	24.1163	18.0904	17.6187		29.0705	24.7883				120	30.7898	35.198	22.3136	23.4802	27.7269	29.0592	34.8826	21.7577	37.6694	28.4342
	120	103	106	100	91	128	82.4	92.4	114				120	104	106	97	119.7	117	100	99.1	122	84.2	96
	Fig 1C: Ra			Fig 1D: Percent suppression of EGP				Fig 1E: Rd
	Vehicle	T2		Vehicle	T2			Vehicle	T2
	3.631	3.58926		64.1269	86.3334			29.563	27.8546
	3.86731	3.59268		37.7983	72.5686			32.8123	35.8681
	3.87225	4.27872		50.0399	59.2518			31.069	23.5012
	4.5154	4.11788		51.2991	59.8194			26.6094	32.5621
	4.49464	3.26412		57.3536	71.2932			22.205	23.3936
	3.53781	4.00246		52.532	38.9806			35.0974	25.7688
	5.39008	4.12099		29.5393	119.128			21.8883	34.6086
	3.80591	4.24402		35.3974	42.3953			27.247	28.393
		2.87257			-3.92985				38.6451
		3.9717			50.2755				30.4091

## Sheet: Tables 2 and 3
	Table 2
	Animal Weights				Hepatic TG				WAT weight				NEFA				Insulin				Glucose
	Vehicle	T2			Vehicle	T2			Vehicle	T2			Vehicle	T2			Vehicle	T2			Vehicle	T2
	288	275			25.1741	16.808			2.6	2.05			0.5399	0.2547			14.58	12.84			108	108
	323	315			35.787	26.1275			2.54	3.1			0.4363	0.4544			12.25	18.21			110	103
	320	282			15.5442	24.885			3.8	2.23			0.3556	0.4353			35.18	31.79			104	101
	261	297			21.592	21.7427			2.78	1.98			0.4449	0.4673			6.91	16.15			99	110
	298	311			35.1004	48.3317			2.56	3.13			0.46	0.4507			5.82	19.3			100	114
	285	298			17.9292	26.0322			2.36	2.23			0.4024	0.4079			4.4	10.92			118	106
	307	319			19.1239	23.8394			2.61	2.06			0.4223	0.331			7.7	20.3			109	104
	278	292			22.2993	26.6528			2.86	2.53				0.4613			2.83	7.81			100	119
	297	281			8.59676	36.8663				3.77							14.13	4.42			102	122
	292	293			14.7146	20.6958												9.26				110
		298			19.1937	15.5206												1.82				115
		301			17.7739	7.62713												8.91
					10.4081	8.89938												7.28
					24.7167	19.2429
						17.7296
						9.03627
	Table 3					12.981
	Animal Weights				Hepatic TG				WAT weight				NEFA				Insulin				Glucose
	Vehicle	T2			Vehicle	T2			Vehicle	T2			Vehicle	T2			Vehicle	T2			Vehicle	T2
	389	496			30.2443	53.9629			6.72	7.8			0.384945	0.394873			24.72	34.05			213.717	143.826
	484	482			25.9953	50.1071			7.45	6.8			0.23202	0.218855			50.03	21.31			144.13	139.957
	407	402			28.8944	63.9051			7	6.13			0.58161	0.25525			24.57	31.07			173.13	207.478
	505	440			36.0611	35.5041			9.54	8.75			0.216115	0.393489			33.79	24.15			164.239	184.543
	434	513			59.662	56.9971			4.1	13.16			0.252587	0.424068			25.44	50.03			141.804	152.109
	516	484			42.4862	25.6203			11.61	7.44			0.23706	0.248827			23.81	30.62			153	140.261
	464	499			38.1631	48.6161			7.54	8.84			0.364513	0.277743				40.6			150.848	158.935
	443	438			33.5526	36.4486			6.01	5.18			0.206054	0.330309				24.43			130.261	157.087

## Sheet: Table 4
	DIO1		SREBP1c		ACC		FAS		DGAT2		G6Pase		L-PK		PPARa		PGC1a		CPT1a		FGF21 liver		Adiponectin				HRL (WAT)		FGF21 (WAT)		Leptin				Trb3		NCoR1		Nrip1
	Vehicle	T2	Vehicle	T2	Vehicle	T2	Vehicle	T2	Vehicle	T2	Vehicle	T2	Vehicle	T2	Vehicle	T2	Vehicle	T2	Vehicle	T2	Vehicle	T2	Vehicle	T2			Vehicle	T2	Vehicle	T2	Vehicle	T2			Vehicle	T2	Vehicle	T2	Vehicle	T2
	0.991144	0.998525	0.855426	0.797576	0.738143	1.09035	1.19626	0.58176	0.905295	1.78028	0.509779	1.82362	2.53103	0.935293	1.54783	0.70865	1.22007	0.490758	1.20726	0.379172	0.273503	0.839086	0.834644	1.26118			basal								1.71097	0.717109	1.14374	0.565083	1.13539	0.565116
	1.07671	0.904333	1.96726	1.10427	1.30246	1.90014	0.772401	0.703241	2.02178	1.34604	1.2335	0.625237	1.73819	1.87895	2.38545	2.32803	0.480541	1.10209	0.721761	0.882344	1.69948	0.409657	1.07156	0.756506			13.8922	8.3224	0.171642	0.42327	0.980379	0.578149			0.450534	0.561602	1.18914	2.15927	0.722426	1.18537
	1.09056	0.826582	1.4751	1.30116	1.00005	2.35091	0.413541	0.94835	1.41463	0.910002	1.03527	1.93264	0.704579	0.68765	1.62948	1.11237	1.09725	1.1097	1.40581	0.49473	0.785075	0.8257	0.688638	0.797856			3.55269	9.06996	0.234597	0.172991	2.67769	0.76108			0.728861	1.37941	1.66377	1.3867	1.23427	1.01249
	1.13988	2.20412	0.760121	0.668086	0.395344	0.415417	1.86782	0.569221	0.766336	1.96341	1.09476	2.79165	0.414762	0.750294	0.853116	3.05008	0.666131	1.41738	1.56191	0.898947	0.246523	0.158118	0.591495	1.02215			10.1257	10.8786	0.226127	0.342439	0.529618	0.854508			0.713914	0.474328	0.984523	1.06075	0.731844	0.877686
	0.850232	1.11821	0.447116	1.20972	1.5304	0.711402	0.470475	0.703751	0.682189	1.56724	1.74917	2.42631	0.365954	0.771117	0.29958	1.12621	0.665624	0.24759	1.11346	0.807684	1.2753	0.730904	0.713891	2.74074			9.13386	1.62576	0.0963129	0.165927	0.471591	0.0964448			0.447085	0.840948	0.656223	0.733316	0.439187	0.7163
	1.03737	1.62255	0.787245	0.853035	1.20889	1.71115	1.6379	0.828134	0.614987	2.0075	1.00025	0.968706	0.245493	0.435094	0.650113	0.354037	1.48597	0.983978	0.956256	0.920502	1.21277	0.574182	0.912281	2.08598							0.340724				1.01768	0.490408	1.10286	0.738651	1.89624	0.754791
	0.917843	0.598803	0.893587	1.22299	0.824703	0.673113	1.09477	0.664438	0.939488	0.734858	0.377287	0.841185		0.947329	0.421361	0.843224	1.27346	0.462448	0.289112	1.07905	1.50736	0.151277	1.65738	0.556419			clamp								1.24286	0.438717	0.564539	1.19932	0.981072	0.949195
	0.896268	0.661808	0.814142	1.59536		2.121	0.546837	0.501372	0.655292	0.578619		0.375572		0.335368	0.213074	0.378714	1.11096	1.24571	0.744429	0.873586		0.572543	1.53011	0.454626			3.25561	13.6601	0.472531	0.239978	1.39173	5.83624			1.68809	1.96929	0.695212	0.77538	0.859563	0.558844
		0.910735								1.36926		1.72784		1.48753		0.977941								2.0628			7.60259	2.585	0.348213	0.196481	3.92157	0.887287
																								0.774888			10.782	2.31525	0.368994	0.147245	2.70543	2.55909
																											6.23065	13.5997	0.30233	0.345262	2.20363	3.98744
																												7.87916		0.260196		0.676615
